# Supplementary material for: Genistein Co-Amorphous Systems with Amino Acids: An Investigation into Enhanced Solubility and Biological Activity
Source: Pharmaceutics. 2023 Nov 21;15(12):2653. doi: 10.3390/pharmaceutics15122653 (PMC10747361; doi:10.3390/pharmaceutics15122653)
Supplement: Supplementary file 1 [file pharmaceutics-15-02653-s001.zip]

Archive with 1 entries (1 files):
- pharmaceutics-2648950-supplementary.pdf
